# Supplementary material for: Temperature-Related Short-Term Succession Events of Bacterial Phylotypes in Potter Cove, Antarctica
Source: Genes (Basel). 2023 May 8;14(5):1051. doi: 10.3390/genes14051051 (PMC10218438; doi:10.3390/genes14051051)
Supplement: Supplementary file 1 [file genes-14-01051-s001.zip]

Archive with 1 entries (1 files):
- genes-2346336-supplementary.pdf
